# Supplementary material for: Salivary Diagnosis of Dental Caries: A Systematic Review
Source: Curr Issues Mol Biol. 2024 May 2;46(5):4234–50. doi: 10.3390/cimb46050258 (PMC11120503; doi:10.3390/cimb46050258)
Supplement: Supplementary file 1 [file cimb-46-00258-s001.zip]

Archive with 1 entries (1 files):
- cimb-2943736-supplementary.pdf
